# Supplementary material for: Integrated Omics Analysis of Non-Small-Cell Lung Cancer Cells Harboring the EGFR C797S Mutation Reveals the Potential of AXL as a Novel Therapeutic Target in TKI-Resistant Lung Cancer
Source: Cancers (Basel). 2020 Dec 31;13(1):111. doi: 10.3390/cancers13010111 (PMC7795510; doi:10.3390/cancers13010111)
Supplement: Supplementary file 1 [file cancers-13-00111-s001.zip]

Archive with 5 entries (4 files):
- cancers-979982-supplementary/
- cancers-979982-supplementary/1. 123120 Supplementary Table S1  Gene list.xlsx
- cancers-979982-supplementary/2. 123120 Supplementary Table S2 Protein gene list.xlsx
- cancers-979982-supplementary/3. cancers-979982-supplementary.pdf
- cancers-979982-supplementary/cancers-979982-original-images.pdf
